# Supplementary material for: Chemogenetic manipulation of learning‐tagged neurons is sufficient to rescue progressive memory deficits in a mouse model of Alzheimer's disease
Source: Alzheimers Dement. 2025 Nov 27;21(11):e70953. doi: 10.1002/alz.70953 (PMC12658379; doi:10.1002/alz.70953)
Supplement: Supplementary file 2 — Supporting information [file ALZ-21-e70953-s002.xlsx]

## Sheet: Table 1
Male vs. female analysis relative to Figure 1C
Compare each cell mean with the other cell mean in that column
Number of families	1
Number of comparisons per family	4
Alpha	0,05
Sidak's multiple comparisons test	Mean Diff,	95,00% CI of diff,	Significant?	Summary	Adjusted P Value
male - female
WT Obj1	2267	-2,327 to 6,861	No	ns	0,5600
WT Obj2	0,7600	-3,834 to 5,354	No	ns	0,9848
APP Obj1	0,2900	-4,304 to 4,884	No	ns	0,9996
APP Obj2	0,1467	-4,447 to 4,741	No	ns	>0,9999
Test details	Mean 1	Mean 2	Mean Diff,	SE of diff,	N1	N2	t	DF
male - female
WT Obj1	11,52	9257	2267	1638	3	3	1383	16,00
WT Obj2	10,78	10,02	0,7600	1638	3	3	0,4638	16,00
APP Obj1	12,18	11,89	0,2900	1638	3	3	0,1770	16,00
APP Obj2	12,21	12,06	0,1467	1638	3	3	0,08951	16,00
Male vs. female analysis relative to Figure 1D
Compare each cell mean with the other cell mean in that column
Number of families	1
Number of comparisons per family	4
Alpha	0,05
Sidak's multiple comparisons test	Mean Diff,	95,00% CI of diff,	Significant?	Summary	Adjusted P Value
male - female
WT Obj1	3090	-1,842 to 8,022	No	ns	0,3383
WT Obj2	1887	-3,045 to 6,818	No	ns	0,7590
APP Obj1	-1443	-6,375 to 3,488	No	ns	0,8899
APP Obj2	-2227	-7,158 to 2,705	No	ns	0,6368
Test details	Mean 1	Mean 2	Mean Diff,	SE of diff,	N1	N2	t	DF
male - female
WT Obj1	11,41	8323	3090	1759	3	3	1757	16,00
WT Obj2	10,20	8310	1887	1759	3	3	1073	16,00
APP Obj1	10,30	11,75	-1443	1759	3	3	0,8205	16,00
APP Obj2	9893	12,12	-2227	1759	3	3	1266	16,00
Male vs. female analysis relative to Figure 1E
Compare each cell mean with the other cell mean in that column
Number of families	1
Number of comparisons per family	2
Alpha	0,05
Sidak's multiple comparisons test	Mean Diff,	95,00% CI of diff,	Significant?	Summary	Adjusted P Value
male - female
WT	0,07644	-0,02939 to 0,1823	No	ns	0,1589
APP	0,007325	-0,09850 to 0,1132	No	ns	0,9787
Test details	Mean 1	Mean 2	Mean Diff,	SE of diff,	N1	N2	t	DF
male - female
WT	0,03948	-0,03695	0,07644	0,03858	3	3	1981	8000
APP	0,01039	0,003060	0,007325	0,03858	3	3	0,1899	8000
Male vs. female analysis relative to Figure 1F
Compare each cell mean with the other cell mean in that column
Number of families	1
Number of comparisons per family	2
Alpha	0,05
Sidak's multiple comparisons test	Mean Diff,	95,00% CI of diff,	Significant?	Summary	Adjusted P Value
male - female
WT	0,05633	-0,02627 to 0,1389	No	ns	0,1869
APP	0,04340	-0,03920 to 0,1260	No	ns	0,3398
Test details	Mean 1	Mean 2	Mean Diff,	SE of diff,	N1	N2	t	DF
male - female
WT	0,05680	0,0004737	0,05633	0,03011	3	3	1871	8000
APP	0,02495	-0,01845	0,04340	0,03011	3	3	1441	8000
Male vs. female analysis relative to Figure 1H
Compare each cell mean with the other cell mean in that column
Number of families	1
Number of comparisons per family	20
Alpha	0,05
Sidak's multiple comparisons test	Mean Diff,	95,00% CI of diff,	Significant?	Summary	Adjusted P Value
male - female
WT HC CA1	7638	-131,5 to 146,8	No	ns	>0,9999
WT HC CA3	18,84	-120,3 to 158,0	No	ns	>0,9999
WT HC DG	-9959	-149,1 to 129,2	No	ns	>0,9999
WT HC LEC	81,39	-57,73 to 220,5	No	ns	0,7731
WT HC MEC	79,00	-60,13 to 218,1	No	ns	0,8114
WT encoding CA1	-49,46	-173,9 to 74,98	No	ns	0,9927
WT encoding CA3	6526	-117,9 to 131,0	No	ns	>0,9999
WT encoding DG	11,70	-112,7 to 136,1	No	ns	>0,9999
WT encoding LEC	-80,19	-204,6 to 44,25	No	ns	0,6233
WT encoding MEC	-78,50	-202,9 to 45,94	No	ns	0,6591
APP HC CA1	35,66	-103,5 to 174,8	No	ns	>0,9999
APP HC CA3	4680	-134,4 to 143,8	No	ns	>0,9999
APP HC DG	-18,91	-158,0 to 120,2	No	ns	>0,9999
APP HC LEC	52,76	-86,37 to 191,9	No	ns	0,9958
APP HC MEC	47,76	-91,37 to 186,9	No	ns	0,9988
APP encoding CA1	-40,79	-165,2 to 83,65	No	ns	0,9994
APP encoding CA3	-15,16	-139,6 to 109,3	No	ns	>0,9999
APP encoding DG	75,64	-48,79 to 200,1	No	ns	0,7179
APP encoding LEC	94,70	-29,74 to 219,1	No	ns	0,3325
APP encoding MEC	74,65	-49,78 to 199,1	No	ns	0,7376
Test details	Mean 1	Mean 2	Mean Diff,	SE of diff,	N1	N2	t	DF
male - female
WT HC CA1	157,7	150,0	7638	44,47	3	2	0,1717	70,00
WT HC CA3	117,5	98,62	18,84	44,47	3	2	0,4236	70,00
WT HC DG	95,24	105,2	-9959	44,47	3	2	0,2240	70,00
WT HC LEC	329,6	248,2	81,39	44,47	3	2	1830	70,00
WT HC MEC	333,3	254,3	79,00	44,47	3	2	1776	70,00
WT encoding CA1	248,7	298,2	-49,46	39,78	3	3	1243	70,00
WT encoding CA3	226,8	220,3	6526	39,78	3	3	0,1641	70,00
WT encoding DG	206,7	195,0	11,70	39,78	3	3	0,2942	70,00
WT encoding LEC	423,3	503,5	-80,19	39,78	3	3	2016	70,00
WT encoding MEC	406,8	485,3	-78,50	39,78	3	3	1973	70,00
APP HC CA1	166,2	130,6	35,66	44,47	3	2	0,8019	70,00
APP HC CA3	115,1	110,4	4680	44,47	3	2	0,1052	70,00
APP HC DG	81,26	100,2	-18,91	44,47	3	2	0,4253	70,00
APP HC LEC	302,2	249,5	52,76	44,47	3	2	1186	70,00
APP HC MEC	314,0	266,3	47,76	44,47	3	2	1074	70,00
APP encoding CA1	217,4	258,2	-40,79	39,78	3	3	1025	70,00
APP encoding CA3	193,5	208,7	-15,16	39,78	3	3	0,3811	70,00
APP encoding DG	228,7	153,1	75,64	39,78	3	3	1902	70,00
APP encoding LEC	460,7	366,0	94,70	39,78	3	3	2381	70,00
APP encoding MEC	429,4	354,7	74,65	39,78	3	3	1877	70,00

## Sheet: Table 2
Male vs. female analysis relative to Figure S1A
Compare each cell mean with the other cell mean in that column
Number of families	1
Number of comparisons per family	2
Alpha	0,05
Sidak's multiple comparisons test	Mean Diff,	95,00% CI of diff,	Significant?	Summary	Adjusted P Value
male - female
WT	391,3	-729,7 to 1512	No	ns	0,5984
APP	840,7	-280,4 to 1962	No	ns	0,1419
Test details	Mean 1	Mean 2	Mean Diff,	SE of diff,	N1	N2	t	DF
male - female
WT	3665	3274	391,3	408,7	3	3	0,9576	8000
APP	4152	3312	840,7	408,7	3	3	2057	8000
Male vs. female analysis relative to Figure S1B
Compare each cell mean with the other cell mean in that column
Number of families	1
Number of comparisons per family	2
Alpha	0,05
Sidak's multiple comparisons test	Mean Diff,	95,00% CI of diff,	Significant?	Summary	Adjusted P Value
male - female
WT	-87,00	-1546 to 1372	No	ns	0,9842
APP	-47,00	-1506 to 1412	No	ns	0,9953
Test details	Mean 1	Mean 2	Mean Diff,	SE of diff,	N1	N2	t	DF
male - female
WT	3417	3504	-87,00	531,8	3	3	0,1636	8000
APP	3782	3829	-47,00	531,8	3	3	0,08837	8000
Male vs. female analysis relative to Figure S1C
Compare each cell mean with the other cell mean in that column
Number of families	1
Number of comparisons per family	4
Alpha	0,05
Sidak's multiple comparisons test	Mean Diff,	95,00% CI of diff,	Significant?	Summary	Adjusted P Value
male - female
WT Obj1	0,000	-12,57 to 12,57	No	ns	>0,9999
WT Obj2	3667	-8,898 to 16,23	No	ns	0,8909
APP Obj1	2667	-9,898 to 15,23	No	ns	0,9626
APP Obj2	2333	-10,23 to 14,90	No	ns	0,9768
Test details	Mean 1	Mean 2	Mean Diff,	SE of diff,	N1	N2	t	DF
male - female
WT Obj1	16,67	16,67	0,000	4481	3	3	0,000	16,00
WT Obj2	19,00	15,33	3667	4481	3	3	0,8182	16,00
APP Obj1	24,00	21,33	2667	4481	3	3	0,5950	16,00
APP Obj2	22,67	20,33	2333	4481	3	3	0,5207	16,00
Male vs. female analysis relative to Figure S1D
Compare each cell mean with the other cell mean in that column
Number of families	1
Number of comparisons per family	4
Alpha	0,05
Sidak's multiple comparisons test	Mean Diff,	95,00% CI of diff,	Significant?	Summary	Adjusted P Value
male - female
WT Obj1	6333	-0,6135 to 13,28	No	ns	0,0819
WT Obj2	6333	-0,6135 to 13,28	No	ns	0,0819
APP Obj1	0,6667	-6,280 to 7,614	No	ns	0,9981
APP Obj2	1000	-5,947 to 7,947	No	ns	0,9910
Test details	Mean 1	Mean 2	Mean Diff,	SE of diff,	N1	N2	t	DF
male - female
WT Obj1	18,67	12,33	6333	2478	3	3	2556	16,00
WT Obj2	18,67	12,33	6333	2478	3	3	2556	16,00
APP Obj1	20,33	19,67	0,6667	2478	3	3	0,2691	16,00
APP Obj2	20,67	19,67	1000	2478	3	3	0,4036	16,00
Male vs. female analysis relative to Figure S1F
Compare each cell mean with the other cell mean in that column
Number of families	1
Number of comparisons per family	15
Alpha	0,05
Sidak's multiple comparisons test	Mean Diff,	95,00% CI of diff,	Significant?	Summary	Adjusted P Value
male - female
WT HC CA1	-0,1360	-1,224 to 0,9525	No	ns	>0,9999
WT HC CA3	-0,1082	-1,197 to 0,9803	No	ns	>0,9999
WT HC DG	-0,1051	-1,194 to 0,9834	No	ns	>0,9999
WT HC LEC	-0,07418	-1,163 to 1,014	No	ns	>0,9999
WT HC MEC	-0,1422	-1,231 to 0,9463	No	ns	>0,9999
WT encoding CA1	-0,1567	-1,130 to 0,8169	No	ns	>0,9999
WT encoding CA3	0,03267	-0,9409 to 1,006	No	ns	>0,9999
WT encoding DG	0,1957	-0,7779 to 1,169	No	ns	>0,9999
WT encoding LEC	-0,03500	-1,009 to 0,9385	No	ns	>0,9999
WT encoding MEC	-0,2253	-1,199 to 0,7482	No	ns	>0,9999
APP HC CA1	-0,1422	-1,231 to 0,9463	No	ns	>0,9999
APP HC CA3	-0,07107	-1,160 to 1,017	No	ns	>0,9999
APP HC DG	-0,03907	-1,128 to 1,049	No	ns	>0,9999
APP HC LEC	-0,007617	-1,096 to 1,081	No	ns	>0,9999
APP HC MEC	-0,004100	-1,093 to 1,084	No	ns	>0,9999
Test details	Mean 1	Mean 2	Mean Diff,	SE of diff,	N1	N2	t	DF
male - female
WT HC CA1	2667	2803	-0,1360	0,3540	3	2	0,3840	50,00
WT HC CA3	2932	3040	-0,1082	0,3540	3	2	0,3056	50,00
WT HC DG	4013	4118	-0,1051	0,3540	3	2	0,2968	50,00
WT HC LEC	2961	3035	-0,07418	0,3540	3	2	0,2095	50,00
WT HC MEC	3088	3231	-0,1422	0,3540	3	2	0,4016	50,00
WT encoding CA1	2897	3054	-0,1567	0,3167	3	3	0,4947	50,00
WT encoding CA3	3198	3166	0,03267	0,3167	3	3	0,1032	50,00
WT encoding DG	3672	3476	0,1957	0,3167	3	3	0,6179	50,00
WT encoding LEC	3309	3344	-0,03500	0,3167	3	3	0,1105	50,00
WT encoding MEC	3019	3245	-0,2253	0,3167	3	3	0,7116	50,00
APP HC CA1	2794	2936	-0,1422	0,3540	3	2	0,4016	50,00
APP HC CA3	2847	2918	-0,07107	0,3540	3	2	0,2007	50,00
APP HC DG	3841	3880	-0,03907	0,3540	3	2	0,1103	50,00
APP HC LEC	2871	2879	-0,007617	0,3540	3	2	0,02151	50,00
APP HC MEC	2971	2975	-0,004100	0,3540	3	2	0,01158	50,00

## Sheet: Table 3
Male vs. female analysis relative to Figure 2C
Compare each cell mean with the other cell mean in that column
Number of families	1
Number of comparisons per family	6
Alpha	0,05
Sidak's multiple comparisons test	Mean Diff,	95,00% CI of diff,	Significant?	Summary	Adjusted P Value
male - female
WT mCherry - novel	0,6000	-6,564 to 7,764	No	ns	>0,9999
WT mCherry - familiar	1667	-5,497 to 8,830	No	ns	0,9871
APP mCherry - novel	-1317	-8,018 to 5,384	No	ns	0,9947
APP mCherry - familiar	-1950	-8,651 to 4,751	No	ns	0,9608
APP hM3Dq - novel	-0,03250	-6,733 to 6,668	No	ns	>0,9999
APP hM3Dq - familiar	-1453	-8,154 to 5,248	No	ns	0,9910
Test details	Mean 1	Mean 2	Mean Diff,	SE of diff,	N1	N2	t	DF
male - female
WT mCherry - novel	16,73	16,13	0,6000	2531	3	3	0,2370	28,00
WT mCherry - familiar	10,73	9067	1667	2531	3	3	0,6585	28,00
APP mCherry - novel	11,15	12,47	-1317	2368	4	3	0,5561	28,00
APP mCherry - familiar	10,45	12,40	-1950	2368	4	3	0,8236	28,00
APP hM3Dq - novel	14,09	14,12	-0,03250	2368	4	3	0,01373	28,00
APP hM3Dq - familiar	8430	9883	-1453	2368	4	3	0,6138	28,00
Male vs. female analysis relative to Figure 2D
Compare each cell mean with the other cell mean in that column
Number of families	1
Number of comparisons per family	3
Alpha	0,05
Sidak's multiple comparisons test	Mean Diff,	95,00% CI of diff,	Significant?	Summary	Adjusted P Value
male - female
WT mCherry	-0,05914	-0,3173 to 0,1990	No	ns	0,9056
APP mCherry	0,03753	-0,2039 to 0,2790	No	ns	0,9673
APP hM3Dq	0,05351	-0,1879 to 0,2950	No	ns	0,9135
Test details	Mean 1	Mean 2	Mean Diff,	SE of diff,	N1	N2	t	DF
male - female
WT mCherry	0,2191	0,2783	-0,05914	0,09528	3	3	0,6207	14,00
APP mCherry	0,03505	-0,002473	0,03753	0,08912	4	3	0,4211	14,00
APP hM3Dq	0,2659	0,2124	0,05351	0,08912	4	3	0,6004	14,00
Male vs. female analysis relative to Figure 2E
Compare each cell mean with the other cell mean in that column
Number of families	1
Number of comparisons per family	15
Alpha	0,05
Sidak's multiple comparisons test	Mean Diff,	95,00% CI of diff,	Significant?	Summary	Adjusted P Value
male - female
WT mCherry 12h CA1	-21,80	-202,3 to 158,7	No	ns	>0,9999
WT mCherry 12h CA3	-13,89	-194,3 to 166,6	No	ns	>0,9999
WT mCherry 12h DG	19,07	-161,4 to 199,5	No	ns	>0,9999
WT mCherry 12h LEC	-51,63	-232,1 to 128,8	No	ns	0,9993
WT mCherry 12h MEC	-148,6	-329,0 to 31,90	No	ns	0,2003
APP mCherry 12h CA1	37,54	-142,9 to 218,0	No	ns	>0,9999
APP mCherry 12h CA3	90,30	-90,16 to 270,8	No	ns	0,8811
APP mCherry 12h DG	-13,20	-193,7 to 167,3	No	ns	>0,9999
APP mCherry 12h LEC	51,72	-128,7 to 232,2	No	ns	0,9993
APP mCherry 12h MEC	52,43	-128,0 to 232,9	No	ns	0,9992
APP hM3Dq 12h CA1	-23,10	-203,6 to 157,4	No	ns	>0,9999
APP hM3Dq 12h CA3	-19,22	-199,7 to 161,2	No	ns	>0,9999
APP hM3Dq 12h DG	-73,73	-254,2 to 106,7	No	ns	0,9749
APP hM3Dq 12h LEC	-137,4	-317,8 to 43,06	No	ns	0,3019
APP hM3Dq 12h MEC	-77,94	-258,4 to 102,5	No	ns	0,9598
Test details	Mean 1	Mean 2	Mean Diff,	SE of diff,	N1	N2	t	DF
male - female
WT mCherry 12h CA1	247,1	268,9	-21,80	59,19	3	3	0,3683	60,00
WT mCherry 12h CA3	228,5	242,4	-13,89	59,19	3	3	0,2347	60,00
WT mCherry 12h DG	218,1	199,0	19,07	59,19	3	3	0,3222	60,00
WT mCherry 12h LEC	336,0	387,7	-51,63	59,19	3	3	0,8724	60,00
WT mCherry 12h MEC	291,4	439,9	-148,6	59,19	3	3	2510	60,00
APP mCherry 12h CA1	227,0	189,4	37,54	59,19	3	3	0,6342	60,00
APP mCherry 12h CA3	225,7	135,4	90,30	59,19	3	3	1526	60,00
APP mCherry 12h DG	131,3	144,5	-13,20	59,19	3	3	0,2229	60,00
APP mCherry 12h LEC	389,1	337,4	51,72	59,19	3	3	0,8739	60,00
APP mCherry 12h MEC	349,6	297,2	52,43	59,19	3	3	0,8859	60,00
APP hM3Dq 12h CA1	200,7	223,8	-23,10	59,19	3	3	0,3903	60,00
APP hM3Dq 12h CA3	164,6	183,8	-19,22	59,19	3	3	0,3247	60,00
APP hM3Dq 12h DG	121,7	195,4	-73,73	59,19	3	3	1246	60,00
APP hM3Dq 12h LEC	420,3	557,7	-137,4	59,19	3	3	2321	60,00
APP hM3Dq 12h MEC	371,4	449,3	-77,94	59,19	3	3	1317	60,00
Male vs. female analysis relative to Figure 2G
Compare each cell mean with the other cell mean in that column
Number of families	1
Number of comparisons per family	3
Alpha	0,05
Sidak's multiple comparisons test	Mean Diff,	95,00% CI of diff,	Significant?	Summary	Adjusted P Value
male - female
WT mCherry	7493	-12,93 to 27,92	No	ns	0,7040
APP mCherry	0,9637	-18,14 to 20,07	No	ns	0,9988
APP hM3Dq	2431	-17,99 to 22,85	No	ns	0,9843
Test details	Mean 1	Mean 2	Mean Diff,	SE of diff,	N1	N2	t	DF
male - female
WT mCherry	68,32	60,82	7493	7462	3	3	1004	13,00
APP mCherry	27,58	26,62	0,9637	6980	4	3	0,1381	13,00
APP hM3Dq	94,97	92,54	2431	7462	3	3	0,3257	13,00
Male vs. female analysis relative to Figure 2H
Compare each cell mean with the other cell mean in that column
Number of families	1
Number of comparisons per family	2
Alpha	0,05
Sidak's multiple comparisons test	Mean Diff,	95,00% CI of diff,	Significant?	Summary	Adjusted P Value
male - female
WT mCherry	-0,2261	-2,067 to 1,615	No	ns	0,9374
APP mCherry	-0,1976	-1,920 to 1,525	No	ns	0,9451
Test details	Mean 1	Mean 2	Mean Diff,	SE of diff,	N1	N2	t	DF
male - female
WT mCherry	4102	4329	-0,2261	0,6877	3	3	0,3288	9000
APP mCherry	1447	1645	-0,1976	0,6433	4	3	0,3071	9000
Male vs. female analysis relative to Figure 2I
Compare each cell mean with the other cell mean in that column
Number of families	1
Number of comparisons per family	6
Alpha	0,05
Sidak's multiple comparisons test	Mean Diff,	95,00% CI of diff,	Significant?	Summary	Adjusted P Value
male - female
APP mCherry 12h total	0,3041	-0,7071 to 1,315	No	ns	0,9538
APP mCherry 12h mCherry+	0,1292	-0,8821 to 1,140	No	ns	0,9995
APP mCherry 12h mCherry-	0,09517	-0,9161 to 1,106	No	ns	>0,9999
APP hM3Dq 12h total	-0,4387	-1,520 to 0,6424	No	ns	0,8352
APP hM3Dq 12h mCherry+	-0,05567	-1,137 to 1,025	No	ns	>0,9999
APP hM3Dq 12h mCherry-	0,2327	-0,8484 to 1,314	No	ns	0,9913
Test details	Mean 1	Mean 2	Mean Diff,	SE of diff,	N1	N2	t	DF
male - female
APP mCherry 12h total	3653	3349	0,3041	0,3563	4	3	0,8534	27,00
APP mCherry 12h mCherry+	3380	3250	0,1292	0,3563	4	3	0,3625	27,00
APP mCherry 12h mCherry-	3465	3369	0,09517	0,3563	4	3	0,2671	27,00
APP hM3Dq 12h total	3932	4371	-0,4387	0,3809	3	3	1152	27,00
APP hM3Dq 12h mCherry+	5544	5599	-0,05567	0,3809	3	3	0,1461	27,00
APP hM3Dq 12h mCherry-	3263	3031	0,2327	0,3809	3	3	0,6108	27,00

## Sheet: Table 4
Male vs. female analysis relative to Figure S2A
Compare each cell mean with the other cell mean in that column
Number of families	1
Number of comparisons per family	3
Alpha	0,05
Sidak's multiple comparisons test	Mean Diff,	95,00% CI of diff,	Significant?	Summary	Adjusted P Value
male - female
WT mCherry	212,5	-992,0 to 1417	No	ns	0,9534
APP mCherry	303,9	-822,8 to 1431	No	ns	0,8569
APP hM3Dq	-3666	-1130 to 1123	No	ns	>0,9999
Test details	Mean 1	Mean 2	Mean Diff,	SE of diff,	N1	N2	t	DF
male - female
WT mCherry	3032	2820	212,5	444,6	3	3	0,4778	14,00
APP mCherry	3625	3322	303,9	415,9	4	3	0,7308	14,00
APP hM3Dq	3278	3282	-3666	415,9	4	3	0,008814	14,00
Male vs. female analysis relative to Figure S2B
Compare each cell mean with the other cell mean in that column
Number of families	1
Number of comparisons per family	6
Alpha	0,05
Sidak's multiple comparisons test	Mean Diff,	95,00% CI of diff,	Significant?	Summary	Adjusted P Value
male - female
WT mCherry - novel	-2333	-11,21 to 6,542	No	ns	0,9760
WT mCherry - familiar	-3667	-12,54 to 5,209	No	ns	0,8251
APP mCherry - novel	1250	-6,437 to 8,937	No	ns	0,9981
APP mCherry - familiar	3000	-5,876 to 11,88	No	ns	0,9224
APP hM3Dq - novel	-1500	-9,802 to 6,802	No	ns	0,9966
APP hM3Dq - familiar	0,1667	-8,136 to 8,469	No	ns	>0,9999
Test details	Mean 1	Mean 2	Mean Diff,	SE of diff,	N1	N2	t	DF
male - female
WT mCherry - novel	17,00	19,33	-2333	3136	3	3	0,7440	28,00
WT mCherry - familiar	13,00	16,67	-3667	3136	3	3	1169	28,00
APP mCherry - novel	15,50	14,25	1250	2716	4	4	0,4602	28,00
APP mCherry - familiar	11,33	8333	3000	3136	3	3	0,9566	28,00
APP hM3Dq - novel	16,50	18,00	-1500	2934	4	3	0,5113	28,00
APP hM3Dq - familiar	13,50	13,33	0,1667	2934	4	3	0,05681	28,00
Male vs. female analysis relative to Figure S2C
Compare each cell mean with the other cell mean in that column
Number of families	1
Number of comparisons per family	3
Alpha	0,05
Sidak's multiple comparisons test	Mean Diff,	95,00% CI of diff,	Significant?	Summary	Adjusted P Value
male - female
WT mCherry	14,13	-91,30 to 119,6	No	ns	0,9780
APP mCherry	3450	-95,17 to 102,1	No	ns	0,9996
APP hM3Dq	-20,66	-126,1 to 84,77	No	ns	0,9364
Test details	Mean 1	Mean 2	Mean Diff,	SE of diff,	N1	N2	t	DF
male - female
WT mCherry	246,5	232,4	14,13	38,52	3	3	0,3668	13,00
APP mCherry	220,5	217,1	3450	36,03	4	3	0,09574	13,00
APP hM3Dq	208,2	228,8	-20,66	38,52	3	3	0,5363	13,00
Male vs. female analysis relative to Figure S2E
Compare each cell mean with the other cell mean in that column
Number of families	1
Number of comparisons per family	12
Alpha	0,05
Sidak's multiple comparisons test	Mean Diff,	95,00% CI of diff,	Significant?	Summary	Adjusted P Value
male - female
WT mCherry 12h CA1	0,000	-1,574 to 1,574	No	ns	>0,9999
WT mCherry 12h CA3	-0,1500	-1,724 to 1,424	No	ns	>0,9999
WT mCherry 12h DG	0,1000	-1,474 to 1,674	No	ns	>0,9999
WT mCherry 12h MEC	-0,03000	-1,604 to 1,544	No	ns	>0,9999
APP mCherry 12h CA1	0,03792	-1,434 to 1,510	No	ns	>0,9999
APP mCherry 12h CA3	0,2548	-1,217 to 1,727	No	ns	>0,9999
APP mCherry 12h DG	0,2517	-1,220 to 1,724	No	ns	>0,9999
APP mCherry 12h MEC	0,3091	-1,163 to 1,781	No	ns	0,9999
APP hM3Dq 12h CA1	0,01400	-1,560 to 1,588	No	ns	>0,9999
APP hM3Dq 12h CA3	-0,1490	-1,723 to 1,425	No	ns	>0,9999
APP hM3Dq 12h DG	0,4873	-1,086 to 2,061	No	ns	0,9952
APP hM3Dq 12h MEC	-0,3623	-1,936 to 1,211	No	ns	0,9997
Test details	Mean 1	Mean 2	Mean Diff,	SE of diff,	N1	N2	t	DF
male - female
WT mCherry 12h CA1	2940	2940	0,000	0,5265	3	3	0,000	52,00
WT mCherry 12h CA3	3558	3708	-0,1500	0,5265	3	3	0,2849	52,00
WT mCherry 12h DG	3792	3692	0,1000	0,5265	3	3	0,1899	52,00
WT mCherry 12h MEC	3782	3812	-0,03000	0,5265	3	3	0,05698	52,00
APP mCherry 12h CA1	2949	2911	0,03792	0,4925	4	3	0,07699	52,00
APP mCherry 12h CA3	3167	2912	0,2548	0,4925	4	3	0,5175	52,00
APP mCherry 12h DG	3631	3379	0,2517	0,4925	4	3	0,5110	52,00
APP mCherry 12h MEC	3745	3436	0,3091	0,4925	4	3	0,6276	52,00
APP hM3Dq 12h CA1	2965	2951	0,01400	0,5265	3	3	0,02659	52,00
APP hM3Dq 12h CA3	3427	3576	-0,1490	0,5265	3	3	0,2830	52,00
APP hM3Dq 12h DG	3750	3263	0,4873	0,5265	3	3	0,9257	52,00
APP hM3Dq 12h MEC	3213	3575	-0,3623	0,5265	3	3	0,6882	52,00

## Sheet: Table 5
Male vs. female analysis relative to Figure 3C
Compare each cell mean with the other cell mean in that column
Number of families	1
Number of comparisons per family	3
Alpha	0,05
Sidak's multiple comparisons test	Mean Diff,	95,00% CI of diff,	Significant?	Summary	Adjusted P Value
male - female
WT mCherry	2602	-2,332 to 7,536	No	ns	0,4275
APP mCherry	2621	-2,313 to 7,554	No	ns	0,4218
APP hM3Dq	-2819	-7,753 to 2,115	No	ns	0,3627
Test details	Mean 1	Mean 2	Mean Diff,	SE of diff,	N1	N2	t	DF
male - female
WT mCherry	18,69	16,09	2602	1781	3	3	1461	12,00
APP mCherry	29,69	27,07	2621	1781	3	3	1471	12,00
APP hM3Dq	28,58	31,40	-2819	1781	3	3	1583	12,00
Male vs. female analysis relative to Figure 3D
Compare each cell mean with the other cell mean in that column
Number of families	1
Number of comparisons per family	3
Alpha	0,05
Sidak's multiple comparisons test	Mean Diff,	95,00% CI of diff,	Significant?	Summary	Adjusted P Value
male - female
WT mCherry	0,005721	-0,06131 to 0,07275	No	ns	0,9939
APP mCherry	-0,01610	-0,08313 to 0,05093	No	ns	0,8883
APP hM3Dq	0,02013	-0,04690 to 0,08716	No	ns	0,8065
Test details	Mean 1	Mean 2	Mean Diff,	SE of diff,	N1	N2	t	DF
male - female
WT mCherry	0,6275	0,6218	0,005721	0,02420	3	3	0,2364	12,00
APP mCherry	0,5011	0,5172	-0,01610	0,02420	3	3	0,6653	12,00
APP hM3Dq	0,6123	0,5922	0,02013	0,02420	3	3	0,8320	12,00
Male vs. female analysis relative to Figure 3E
Compare each cell mean with the other cell mean in that column
Number of families	1
Number of comparisons per family	3
Alpha	0,05
Sidak's multiple comparisons test	Mean Diff,	95,00% CI of diff,	Significant?	Summary	Adjusted P Value
male - female
WT mCherry	0,1031	-0,1766 to 0,3827	No	ns	0,6956
APP mCherry	0,008383	-0,2712 to 0,2880	No	ns	0,9997
APP hM3Dq	0,07634	-0,2033 to 0,3560	No	ns	0,8461
Test details	Mean 1	Mean 2	Mean Diff,	SE of diff,	N1	N2	t	DF
male - female
WT mCherry	2606	2503	0,1031	0,1009	3	3	1021	12,00
APP mCherry	2207	2198	0,008383	0,1009	3	3	0,08305	12,00
APP hM3Dq	2539	2462	0,07634	0,1009	3	3	0,7563	12,00
Male vs. female analysis relative to Figure 3F
Compare each cell mean with the other cell mean in that column
Number of families	1
Number of comparisons per family	3
Alpha	0,05
Sidak's multiple comparisons test	Mean Diff,	95,00% CI of diff,	Significant?	Summary	Adjusted P Value
male - female
WT mCherry	0,03614	-0,03216 to 0,1044	No	ns	0,4248
APP mCherry	0,004540	-0,06375 to 0,07283	No	ns	0,9971
APP hM3Dq	0,02471	-0,04359 to 0,09300	No	ns	0,7072
Test details	Mean 1	Mean 2	Mean Diff,	SE of diff,	N1	N2	t	DF
male - female
WT mCherry	0,3742	0,3381	0,03614	0,02465	3	3	1466	12,00
APP mCherry	0,2699	0,2654	0,004540	0,02465	3	3	0,1842	12,00
APP hM3Dq	0,3804	0,3557	0,02471	0,02465	3	3	1002	12,00
Male vs. female analysis relative to Figure 3G
Compare each cell mean with the other cell mean in that column
Number of families	1
Number of comparisons per family	15
Alpha	0,05
Sidak's multiple comparisons test	Mean Diff,	95,00% CI of diff,	Significant?	Summary	Adjusted P Value
male - female
WT mCherry thin	0,4123	-1,795 to 2,619	No	ns	>0,9999
WT mCherry long thin	0,6953	-1,512 to 2,902	No	ns	0,9981
WT mCherry mushroom	0,6135	-1,594 to 2,820	No	ns	0,9995
WT mCherry stubby	0,2701	-1,937 to 2,477	No	ns	>0,9999
WT mCherry filopodia	0,6110	-1,596 to 2,818	No	ns	0,9996
APP mCherry thin	-0,2701	-2,477 to 1,937	No	ns	>0,9999
APP mCherry long thin	1024	-1,183 to 3,231	No	ns	0,9298
APP mCherry mushroom	1033	-1,174 to 3,240	No	ns	0,9251
APP mCherry stubby	-0,02713	-2,234 to 2,180	No	ns	>0,9999
APP mCherry filopodia	-0,4294	-2,636 to 1,778	No	ns	>0,9999
APP hM3Dq thin	-0,1113	-2,318 to 2,096	No	ns	>0,9999
APP hM3Dq long thin	-0,04139	-2,248 to 2,166	No	ns	>0,9999
APP hM3Dq mushroom	-1606	-3,813 to 0,6005	No	ns	0,3693
APP hM3Dq stubby	0,1348	-2,072 to 2,342	No	ns	>0,9999
APP hM3Dq filopodia	-0,1206	-2,328 to 2,086	No	ns	>0,9999
Test details	Mean 1	Mean 2	Mean Diff,	SE of diff,	N1	N2	t	DF
male - female
WT mCherry thin	2814	2402	0,4123	0,7238	3	3	0,5695	60,00
WT mCherry long thin	3547	2851	0,6953	0,7238	3	3	0,9605	60,00
WT mCherry mushroom	8360	7747	0,6135	0,7238	3	3	0,8475	60,00
WT mCherry stubby	1571	1301	0,2701	0,7238	3	3	0,3731	60,00
WT mCherry filopodia	3396	2785	0,6110	0,7238	3	3	0,8441	60,00
APP mCherry thin	7457	7727	-0,2701	0,7238	3	3	0,3732	60,00
APP mCherry long thin	10,01	8985	1024	0,7238	3	3	1415	60,00
APP mCherry mushroom	6389	5356	1033	0,7238	3	3	1427	60,00
APP mCherry stubby	0,9231	0,9502	-0,02713	0,7238	3	3	0,03749	60,00
APP mCherry filopodia	4263	4693	-0,4294	0,7238	3	3	0,5932	60,00
APP hM3Dq thin	4352	4463	-0,1113	0,7238	3	3	0,1538	60,00
APP hM3Dq long thin	8752	8794	-0,04139	0,7238	3	3	0,05717	60,00
APP hM3Dq mushroom	9025	10,63	-1606	0,7238	3	3	2219	60,00
APP hM3Dq stubby	2292	2157	0,1348	0,7238	3	3	0,1862	60,00
APP hM3Dq filopodia	4565	4685	-0,1206	0,7238	3	3	0,1667	60,00

## Sheet: Table 6
Male vs. female analysis relative to Figure S5A
Compare each cell mean with the other cell mean in that column
Number of families	1
Number of comparisons per family	3
Alpha	0,05
Sidak's multiple comparisons test	Mean Diff,	95,00% CI of diff,	Significant?	Summary	Adjusted P Value
male - female
WT mCherry	0,007932	-0,1630 to 0,1789	No	ns	0,9990
APP mCherry	-0,005684	-0,1766 to 0,1653	No	ns	0,9996
APP hM3Dq	-0,01570	-0,1866 to 0,1552	No	ns	0,9924
Test details	Mean 1	Mean 2	Mean Diff,	SE of diff,	N1	N2	t	DF
male - female
WT mCherry	1520	1512	0,007932	0,06170	3	3	0,1286	12,00
APP mCherry	1447	1452	-0,005684	0,06170	3	3	0,09212	12,00
APP hM3Dq	1445	1461	-0,01570	0,06170	3	3	0,2545	12,00
Male vs. female analysis relative to Figure S5B
Compare each cell mean with the other cell mean in that column
Number of families	1
Number of comparisons per family	3
Alpha	0,05
Sidak's multiple comparisons test	Mean Diff,	95,00% CI of diff,	Significant?	Summary	Adjusted P Value
male - female
WT mCherry	0,02725	-0,02113 to 0,07562	No	ns	0,3742
APP mCherry	0,02039	-0,02798 to 0,06877	No	ns	0,6038
APP hM3Dq	0,03366	-0,01472 to 0,08204	No	ns	0,2160
Test details	Mean 1	Mean 2	Mean Diff,	SE of diff,	N1	N2	t	DF
male - female
WT mCherry	0,6054	0,5781	0,02725	0,01746	3	3	1560	12,00
APP mCherry	0,5738	0,5534	0,02039	0,01746	3	3	1168	12,00
APP hM3Dq	0,5822	0,5485	0,03366	0,01746	3	3	1927	12,00

## Sheet: Table 7
Male vs. female analysis relative to Figure 4C
Compare each cell mean with the other cell mean in that column
Number of families	1
Number of comparisons per family	2
Alpha	0,05
Sidak's multiple comparisons test	Mean Diff,	95,00% CI of diff,	Significant?	Summary	Adjusted P Value
male - female
WT obj1	3566	-9,740 to 16,87	No	ns	0,7329
WT obj2	-0,8019	-14,11 to 12,50	No	ns	0,9838
Test details	Mean 1	Mean 2	Mean Diff,	SE of diff,	N1	N2	t	DF
male - female
WT obj1	18,10	14,54	3566	4851	3	3	0,7352	8000
WT obj2	15,31	16,11	-0,8019	4851	3	3	0,1653	8000
Male vs. female analysis relative to Figure 4D
Compare each cell mean with the other cell mean in that column
Number of families	1
Number of comparisons per family	2
Alpha	0,05
Sidak's multiple comparisons test	Mean Diff,	95,00% CI of diff,	Significant?	Summary	Adjusted P Value
male - female
WT	0,1248	-0,03592 to 0,2855	No	ns	0,1272
APP	0,009519	-0,1512 to 0,1702	No	ns	0,9844
Test details	Mean 1	Mean 2	Mean Diff,	SE of diff,	N1	N2	t	DF
male - female
WT	0,07328	-0,05151	0,1248	0,05858	3	3	2130	8000
APP	0,01807	0,008551	0,009519	0,05858	3	3	0,1625	8000
Male vs. female analysis relative to Figure 4F
Compare each cell mean with the other cell mean in that column
Number of families	1
Number of comparisons per family	12
Alpha	0,05
Sidak's multiple comparisons test	Mean Diff,	95,00% CI of diff,	Significant?	Summary	Adjusted P Value
male - female
WT HC CA1	0,1440	-0,7783 to 1,066	No	ns	>0,9999
WT HC CA3	-0,3637	-1,286 to 0,5586	No	ns	0,9629
WT HC DG	-0,08733	-1,010 to 0,8350	No	ns	>0,9999
WT encoding CA1	0,1147	-0,8076 to 1,037	No	ns	>0,9999
WT encoding CA3	0,6417	-0,2806 to 1,564	No	ns	0,3990
WT encoding DG	0,3737	-0,5486 to 1,296	No	ns	0,9549
APP HC CA1	0,2810	-0,8486 to 1,411	No	ns	0,9993
APP HC CA3	0,1295	-1,000 to 1,259	No	ns	>0,9999
APP HC DG	0,2895	-0,8401 to 1,419	No	ns	0,9991
APP encoding CA1	-0,3600	-1,282 to 0,5623	No	ns	0,9656
APP encoding CA3	0,08133	-0,8410 to 1,004	No	ns	>0,9999
APP encoding DG	0,7650	-0,1573 to 1,687	No	ns	0,1775
Test details	Mean 1	Mean 2	Mean Diff,	SE of diff,	N1	N2	t	DF
male - female
WT HC CA1	2940	2796	0,1440	0,3052	3	3	0,4718	42,00
WT HC CA3	2925	3289	-0,3637	0,3052	3	3	1192	42,00
WT HC DG	3956	4043	-0,08733	0,3052	3	3	0,2862	42,00
WT encoding CA1	2986	2871	0,1147	0,3052	3	3	0,3757	42,00
WT encoding CA3	3378	2736	0,6417	0,3052	3	3	2102	42,00
WT encoding DG	4469	4095	0,3737	0,3052	3	3	1224	42,00
APP HC CA1	2858	2577	0,2810	0,3738	2	2	0,7518	42,00
APP HC CA3	2895	2766	0,1295	0,3738	2	2	0,3464	42,00
APP HC DG	3978	3689	0,2895	0,3738	2	2	0,7745	42,00
APP encoding CA1	2611	2971	-0,3600	0,3052	3	3	1180	42,00
APP encoding CA3	2787	2705	0,08133	0,3052	3	3	0,2665	42,00
APP encoding DG	4678	3913	0,7650	0,3052	3	3	2507	42,00

## Sheet: Table 8
Male vs. female analysis relative to Figure S6A
Compare each cell mean with the other cell mean in that column
Number of families	1
Number of comparisons per family	2
Alpha	0,05
Sidak's multiple comparisons test	Mean Diff,	95,00% CI of diff,	Significant?	Summary	Adjusted P Value
male - female
WT	598,4	-758,5 to 1955	No	ns	0,4537
APP	19,69	-1337 to 1377	No	ns	0,9991
Test details	Mean 1	Mean 2	Mean Diff,	SE of diff,	N1	N2	t	DF
male - female
WT	3818	3220	598,4	494,6	3	3	1210	8000
APP	3738	3718	19,69	494,6	3	3	0,03982	8000
Male vs. female analysis relative to Figure S6B
Compare each cell mean with the other cell mean in that column
Number of families	1
Number of comparisons per family	4
Alpha	0,05
Sidak's multiple comparisons test	Mean Diff,	95,00% CI of diff,	Significant?	Summary	Adjusted P Value
male - female
WT obj1	5000	-10,64 to 20,64	No	ns	0,8554
WT obj2	0,6667	-14,97 to 16,31	No	ns	>0,9999
APP obj1	8000	-7,639 to 23,64	No	ns	0,5271
APP obj2	11,33	-4,305 to 26,97	No	ns	0,2163
Test details	Mean 1	Mean 2	Mean Diff,	SE of diff,	N1	N2	t	DF
male - female
WT obj1	25,67	20,67	5000	5578	3	3	0,8964	16,00
WT obj2	22,67	22,00	0,6667	5578	3	3	0,1195	16,00
APP obj1	27,33	19,33	8000	5578	3	3	1434	16,00
APP obj2	29,67	18,33	11,33	5578	3	3	2032	16,00
Male vs. female analysis relative to Figure S6C
Compare each cell mean with the other cell mean in that column
Number of families	1
Number of comparisons per family	12
Alpha	0,05
Sidak's multiple comparisons test	Mean Diff,	95,00% CI of diff,	Significant?	Summary	Adjusted P Value
male - female
WT HC CA1	-5162	-91,35 to 81,03	No	ns	>0,9999
WT HC CA3	2159	-84,03 to 88,35	No	ns	>0,9999
WT HC DG	-5467	-91,66 to 80,72	No	ns	>0,9999
WT encoding CA1	47,55	-38,64 to 133,7	No	ns	0,7283
WT encoding CA3	11,27	-74,92 to 97,46	No	ns	>0,9999
WT encoding DG	-57,87	-144,1 to 28,32	No	ns	0,4516
APP HC CA1	57,42	-48,14 to 163,0	No	ns	0,7452
APP HC CA3	-1387	-106,9 to 104,2	No	ns	>0,9999
APP HC DG	15,54	-90,02 to 121,1	No	ns	>0,9999
APP encoding CA1	10,16	-76,03 to 96,35	No	ns	>0,9999
APP encoding CA3	25,70	-60,49 to 111,9	No	ns	0,9963
APP encoding DG	26,92	-59,27 to 113,1	No	ns	0,9944
Test details	Mean 1	Mean 2	Mean Diff,	SE of diff,	N1	N2	t	DF
male - female
WT HC CA1	114,7	119,8	-5162	28,52	3	3	0,1810	42,00
WT HC CA3	99,83	97,67	2159	28,52	3	3	0,07570	42,00
WT HC DG	117,7	123,2	-5467	28,52	3	3	0,1917	42,00
WT encoding CA1	302,5	254,9	47,55	28,52	3	3	1667	42,00
WT encoding CA3	239,8	228,6	11,27	28,52	3	3	0,3951	42,00
WT encoding DG	177,1	235,0	-57,87	28,52	3	3	2029	42,00
APP HC CA1	251,1	193,7	57,42	34,93	2	2	1644	42,00
APP HC CA3	211,1	212,4	-1387	34,93	2	2	0,03970	42,00
APP HC DG	241,2	225,7	15,54	34,93	2	2	0,4449	42,00
APP encoding CA1	246,3	236,1	10,16	28,52	3	3	0,3562	42,00
APP encoding CA3	248,7	223,0	25,70	28,52	3	3	0,9012	42,00
APP encoding DG	258,5	231,5	26,92	28,52	3	3	0,9440	42,00

## Sheet: Table 9
Male vs. female analysis relative to Figure 5C
Compare each cell mean with the other cell mean in that column
Number of families	1
Number of comparisons per family	6
Alpha	0,05
Sidak's multiple comparisons test	Mean Diff,	95,00% CI of diff,	Significant?	Summary	Adjusted P Value
male - female
WT mCherry 12h novel	-6894	-29,51 to 15,72	No	ns	0,9456
WT mCherry 12h familiar	-1240	-23,86 to 21,38	No	ns	>0,9999
APP mCherry 12h novel	4861	-13,61 to 23,33	No	ns	0,9728
APP mCherry 12h familiar	7694	-10,77 to 26,16	No	ns	0,8047
APP hM3Dq 12h novel	-0,6135	-19,08 to 17,85	No	ns	>0,9999
APP hM3Dq 12h familiar	-6118	-24,58 to 12,35	No	ns	0,9213
Test details	Mean 1	Mean 2	Mean Diff,	SE of diff,	N1	N2	t	DF
male - female
WT mCherry 12h novel	29,47	36,37	-6894	7752	2	2	0,8894	20,00
WT mCherry 12h familiar	16,95	18,19	-1240	7752	2	2	0,1600	20,00
APP mCherry 12h novel	20,21	15,35	4861	6330	3	3	0,7680	20,00
APP mCherry 12h familiar	20,75	13,06	7694	6330	3	3	1216	20,00
APP hM3Dq 12h novel	27,50	28,11	-0,6135	6330	3	3	0,09692	20,00
APP hM3Dq 12h familiar	10,84	16,95	-6118	6330	3	3	0,9665	20,00
Male vs. female analysis relative to Figure 5D
Compare each cell mean with the other cell mean in that column
Number of families	1
Number of comparisons per family	3
Alpha	0,05
Sidak's multiple comparisons test	Mean Diff,	95,00% CI of diff,	Significant?	Summary	Adjusted P Value
male - female
WT mCherry	-0,05758	-0,3666 to 0,2514	No	ns	0,9387
APP mCherry	-0,1050	-0,3573 to 0,1473	No	ns	0,5971
APP hM3Dq	0,1928	-0,05953 to 0,4451	No	ns	0,1528
Test details	Mean 1	Mean 2	Mean Diff,	SE of diff,	N1	N2	t	DF
male - female
WT mCherry	0,2840	0,3415	-0,05758	0,1080	2	2	0,5330	10,00
APP mCherry	-0,03022	0,07478	-0,1050	0,08822	3	3	1190	10,00
APP hM3Dq	0,4202	0,2274	0,1928	0,08822	3	3	2185	10,00
Male vs. female analysis relative to Figure 5E
Compare each cell mean with the other cell mean in that column
Number of families	1
Number of comparisons per family	9
Alpha	0,05
Sidak's multiple comparisons test	Mean Diff,	95,00% CI of diff,	Significant?	Summary	Adjusted P Value
male - female
WT mCherry CA1	59,55	-58,01 to 177,1	No	ns	0,7474
WT mCherry CA3	35,70	-81,85 to 153,3	No	ns	0,9850
WT mCherry DG	29,92	-87,63 to 147,5	No	ns	0,9957
APP mCherry CA1	-30,94	-126,9 to 65,04	No	ns	0,9777
APP mCherry CA3	6418	-89,56 to 102,4	No	ns	>0,9999
APP mCherry DG	-22,76	-118,7 to 73,22	No	ns	0,9975
APP hM3Dq CA1	-24,03	-120,0 to 71,95	No	ns	0,9962
APP hM3Dq CA3	55,43	-40,55 to 151,4	No	ns	0,5954
APP hM3Dq DG	0,7354	-95,25 to 96,72	No	ns	>0,9999
Test details	Mean 1	Mean 2	Mean Diff,	SE of diff,	N1	N2	t	DF
male - female
WT mCherry CA1	274,9	215,3	59,55	39,46	2	2	1509	30,00
WT mCherry CA3	229,9	194,2	35,70	39,46	2	2	0,9047	30,00
WT mCherry DG	220,8	190,9	29,92	39,46	2	2	0,7583	30,00
APP mCherry CA1	213,7	244,6	-30,94	32,22	3	3	0,9603	30,00
APP mCherry CA3	215,6	209,2	6418	32,22	3	3	0,1992	30,00
APP mCherry DG	175,8	198,6	-22,76	32,22	3	3	0,7063	30,00
APP hM3Dq CA1	226,0	250,0	-24,03	32,22	3	3	0,7457	30,00
APP hM3Dq CA3	229,2	173,8	55,43	32,22	3	3	1720	30,00
APP hM3Dq DG	241,3	240,5	0,7354	32,22	3	3	0,02282	30,00
Male vs. female analysis relative to Figure 5G
Compare each cell mean with the other cell mean in that column
Number of families	1
Number of comparisons per family	3
Alpha	0,05
Sidak's multiple comparisons test	Mean Diff,	95,00% CI of diff,	Significant?	Summary	Adjusted P Value
male - femae
WT mCherry	-0,4747	-6,338 to 5,389	No	ns	0,9943
APP mCherry	0,05556	-4,732 to 4,843	No	ns	>0,9999
APP hM3Dq	-2888	-7,676 to 1,900	No	ns	0,3073
Test details	Mean 1	Mean 2	Mean Diff,	SE of diff,	N1	N2	t	DF
male - femae
WT mCherry	11,20	11,67	-0,4747	2050	2	2	0,2315	10,00
APP mCherry	4289	4233	0,05556	1674	3	3	0,03319	10,00
APP hM3Dq	90,72	93,61	-2888	1674	3	3	1725	10,00
Male vs. female analysis relative to Figure 5H
Compare each cell mean with the other cell mean in that column
Number of families	1
Number of comparisons per family	2
Alpha	0,05
Sidak's multiple comparisons test	Mean Diff,	95,00% CI of diff,	Significant?	Summary	Adjusted P Value
male - female
WT mCherry	-0,02388	-1,193 to 1,146	No	ns	0,9979
APP mCherry	0,1287	-0,8262 to 1,084	No	ns	0,9123
Test details	Mean 1	Mean 2	Mean Diff,	SE of diff,	N1	N2	t	DF
male - female
WT mCherry	2665	2689	-0,02388	0,3953	2	2	0,06043	6000
APP mCherry	1092	0,9634	0,1287	0,3227	3	3	0,3988	6000
Male vs. female analysis relative to Figure 5I
Compare each cell mean with the other cell mean in that column
Number of families	1
Number of comparisons per family	9
Alpha	0,05
Sidak's multiple comparisons test	Mean Diff,	95,00% CI of diff,	Significant?	Summary	Adjusted P Value
male - female
WT mCherry DG total	0,02169	-1,488 to 1,532	No	ns	>0,9999
WT mCherry DG mCherry+	0,5636	-0,9464 to 2,074	No	ns	0,9447
WT mCherry DG mCherry-	0,3645	-1,146 to 1,874	No	ns	0,9971
APP mCherry DG total	-0,8508	-2,084 to 0,3821	No	ns	0,3613
APP mCherry DG mCherry+	0,3886	-0,8444 to 1,621	No	ns	0,9808
APP mCherry DG mCherry-	-0,6934	-1,926 to 0,5395	No	ns	0,6288
APP hM3Dq DG total	0,7314	-0,5015 to 1,964	No	ns	0,5607
APP hM3Dq DG mCherry+	0,2278	-1,005 to 1,461	No	ns	0,9996
APP hM3Dq DG mCherry-	0,09523	-1,138 to 1,328	No	ns	>0,9999
Test details	Mean 1	Mean 2	Mean Diff,	SE of diff,	N1	N2	t	DF
male - female
WT mCherry DG total	4188	4166	0,02169	0,5069	2	2	0,04279	30,00
WT mCherry DG mCherry+	4452	3888	0,5636	0,5069	2	2	1112	30,00
WT mCherry DG mCherry-	4511	4146	0,3645	0,5069	2	2	0,7191	30,00
APP mCherry DG total	3151	4002	-0,8508	0,4139	3	3	2056	30,00
APP mCherry DG mCherry+	3293	2905	0,3886	0,4139	3	3	0,9388	30,00
APP mCherry DG mCherry-	3312	4005	-0,6934	0,4139	3	3	1675	30,00
APP hM3Dq DG total	6180	5449	0,7314	0,4139	3	3	1767	30,00
APP hM3Dq DG mCherry+	5975	5748	0,2278	0,4139	3	3	0,5505	30,00
APP hM3Dq DG mCherry-	3917	3821	0,09523	0,4139	3	3	0,2301	30,00

## Sheet: Table 10
Male vs. female analysis relative to Figure S7A
Compare each cell mean with the other cell mean in that column
Number of families	1
Number of comparisons per family	3
Alpha	0,05
Sidak's multiple comparisons test	Mean Diff,	95,00% CI of diff,	Significant?	Summary	Adjusted P Value
male - female
WT mCherry	-641,8	-2272 to 988,7	No	ns	0,6369
APP mCherry	-650,7	-1982 to 680,6	No	ns	0,4732
APP hM3Dq	27,44	-1304 to 1359	No	ns	>0,9999
Test details	Mean 1	Mean 2	Mean Diff,	SE of diff,	N1	N2	t	DF
male - female
WT mCherry	2513	3154	-641,8	570,1	2	2	1126	10,00
APP mCherry	2664	3314	-650,7	465,5	3	3	1398	10,00
APP hM3Dq	3388	3361	27,44	465,5	3	3	0,05895	10,00
Male vs. female analysis relative to Figure S7B
Compare each cell mean with the other cell mean in that column
Number of families	1
Number of comparisons per family	6
Alpha	0,05
Sidak's multiple comparisons test	Mean Diff,	95,00% CI of diff,	Significant?	Summary	Adjusted P Value
male - female
WT mCherry 12h novel	-6000	-26,77 to 14,77	No	ns	0,9575
WT mCherry 12h familiar	-7000	-27,77 to 13,77	No	ns	0,9152
APP mCherry 12h novel	0,6667	-16,29 to 17,63	No	ns	>0,9999
APP mCherry 12h familiar	-5000	-21,96 to 11,96	No	ns	0,9533
APP hM3Dq 12h novel	-1000	-17,96 to 15,96	No	ns	>0,9999
APP hM3Dq 12h familiar	-6667	-23,63 to 10,29	No	ns	0,8423
Test details	Mean 1	Mean 2	Mean Diff,	SE of diff,	N1	N2	t	DF
male - female
WT mCherry 12h novel	25,00	31,00	-6000	7119	2	2	0,8428	20,00
WT mCherry 12h familiar	18,50	25,50	-7000	7119	2	2	0,9833	20,00
APP mCherry 12h novel	17,33	16,67	0,6667	5813	3	3	0,1147	20,00
APP mCherry 12h familiar	15,67	20,67	-5000	5813	3	3	0,8602	20,00
APP hM3Dq 12h novel	22,67	23,67	-1000	5813	3	3	0,1720	20,00
APP hM3Dq 12h familiar	15,33	22,00	-6667	5813	3	3	1147	20,00
Male vs. female analysis relative to Figure S7C
Compare each cell mean with the other cell mean in that column
Number of families	1
Number of comparisons per family	3
Alpha	0,05
Sidak's multiple comparisons test	Mean Diff,	95,00% CI of diff,	Significant?	Summary	Adjusted P Value
male - female
WT mCherry	-69,21	-166,5 to 28,11	No	ns	0,1939
APP mCherry	-12,68	-92,15 to 66,79	No	ns	0,9600
APP hM3Dq	17,40	-62,06 to 96,87	No	ns	0,9059
Test details	Mean 1	Mean 2	Mean Diff,	SE of diff,	N1	N2	t	DF
male - female
WT mCherry	157,8	227,1	-69,21	34,03	2	2	2034	10,00
APP mCherry	170,1	182,8	-12,68	27,78	3	3	0,4564	10,00
APP hM3Dq	184,3	166,9	17,40	27,78	3	3	0,6264	10,00
Male vs. female analysis relative to Figure S7D
Compare each cell mean with the other cell mean in that column
Number of families	1
Number of comparisons per family	6
Alpha	0,05
Sidak's multiple comparisons test	Mean Diff,	95,00% CI of diff,	Significant?	Summary	Adjusted P Value
male - female
WT mCherry CA1	-0,02419	-1,246 to 1,198	No	ns	>0,9999
WT mCherry CA3	0,1561	-1,066 to 1,378	No	ns	0,9994
APP mCherry CA1	-0,3772	-1,375 to 0,6208	No	ns	0,8644
APP mCherry CA3	-0,1991	-1,197 to 0,7989	No	ns	0,9934
APP hM3Dq CA1	0,7420	-0,2559 to 1,740	No	ns	0,2283
APP hM3Dq CA3	0,8585	-0,1395 to 1,856	No	ns	0,1184
Test details	Mean 1	Mean 2	Mean Diff,	SE of diff,	N1	N2	t	DF
male - female
WT mCherry CA1	2750	2774	-0,02419	0,4189	2	2	0,05774	20,00
WT mCherry CA3	3236	3080	0,1561	0,4189	2	2	0,3725	20,00
APP mCherry CA1	2536	2914	-0,3772	0,3420	3	3	1103	20,00
APP mCherry CA3	2912	3111	-0,1991	0,3420	3	3	0,5820	20,00
APP hM3Dq CA1	3036	2294	0,7420	0,3420	3	3	2169	20,00
APP hM3Dq CA3	3768	2910	0,8585	0,3420	3	3	2510	20,00
